# Supplementary material for: Differential Antihypertensive Effects of Oral Doses of Acetylcholine between Spontaneously Hypertensive Rats and Normotensive Rats
Source: Foods. 2021 Sep 6;10(9):2107. doi: 10.3390/foods10092107 (PMC8469729; doi:10.3390/foods10092107)
Supplement: Supplementary file 1 [file foods-10-02107-s001.zip]

Archive with 1 entries (1 files):
- foods-1343394-supplementary.pdf
